# Supplementary material for: Loss of Extrasynaptic Inhibitory Glycine Receptors in the Hippocampus of an AD Mouse Model Is Restored by Treatment with Artesunate
Source: Int J Mol Sci. 2023 Feb 27;24(5):4623. doi: 10.3390/ijms24054623 (PMC10002537; doi:10.3390/ijms24054623)
Supplement: Supplementary file 1 [file ijms-24-04623-s001.zip]

Archive with 1 entries (1 files):
- ijms-2141304-supplementary.pdf
